# Supplementary material for: Associations between Smoking and Smoking Cessation during Pregnancy and Newborn Metabolite Concentrations: Findings from PRAMS and INSPIRE Birth Cohorts
Source: Metabolites. 2023 Nov 19;13(11):1163. doi: 10.3390/metabo13111163 (PMC10673147; doi:10.3390/metabo13111163)
Supplement: Supplementary file 1 [file metabolites-13-01163-s001.zip]

Archive with 1 entries (1 files):
- metabolites-2649546-supplementary.pdf
